# Supplementary material for: Functional Evaluation of Computationally Designed IL-10 in IL-10 KO Mice
Source: Biomolecules. 2026 Mar 23;16(3):482. doi: 10.3390/biom16030482 (PMC13023582; doi:10.3390/biom16030482)
Supplement: Supplementary file 1 [file biomolecules-16-00482-s001.zip]

Archive with 1 entries (1 files):
- biomolecules-4155973-supplementary.pdf
